# Supplementary material for: Prediction of Neonatal Respiratory Morbidity Assessed by Quantitative Ultrasound Lung Texture Analysis in Twin Pregnancies
Source: J Clin Med. 2022 Aug 20;11(16):4895. doi: 10.3390/jcm11164895 (PMC9409975; doi:10.3390/jcm11164895)
Supplement: Supplementary file 1 [file jcm-11-04895-s001.zip]

Archive with 1 entries (1 files):
- jcm-1836095-supplementary.pdf
